# Supplementary material for: Impact of Water Exposure and Temperature Changes on Skin Barrier Function
Source: J Clin Med. 2022 Jan 7;11(2):298. doi: 10.3390/jcm11020298 (PMC8778033; doi:10.3390/jcm11020298)
Supplement: Supplementary file 1 [file jcm-11-00298-s001.zip]

Archive with 1 entries (1 files):
- jcm-1484538-supplementary.pdf
